# Supplementary material for: Preparation of Multifunctional N-Doped Carbon Quantum Dots from Citrus clementina Peel: Investigating Targeted Pharmacological Activities and the Potential Application for Fe3+ Sensing
Source: Pharmaceuticals (Basel). 2021 Aug 27;14(9):857. doi: 10.3390/ph14090857 (PMC8465261; doi:10.3390/ph14090857)
Supplement: Supplementary file 1 [file pharmaceuticals-14-00857-s001.zip]

Archive with 1 entries (1 files):
- pharmaceuticals-1351758-supplementary.pdf
